# Supplementary material for: Relevance of Abnormal KCNN1 Expression and Osmotic Hypersensitivity in Ewing Sarcoma
Source: Cancers (Basel). 2022 Oct 1;14(19):4819. doi: 10.3390/cancers14194819 (PMC9564116; doi:10.3390/cancers14194819)
Supplement: Supplementary file 1 [file cancers-14-04819-s001.zip]

Archive with 5 entries (5 files):
- cancers-1923824-supplementary.pdf
- Supplementary Video S1.avi
- Supplementary Video S2.avi
- Supplementary Video S3.avi
- Supplementary Video S4.avi
